# Supplementary material for: Comprehensive Identification and Expression Analysis of the Multidrug and Toxic Compound Extrusion (MATE) Gene Family in Brachypodium distachyon
Source: Plants (Basel). 2024 Sep 15;13(18):2586. doi: 10.3390/plants13182586 (PMC11434668; doi:10.3390/plants13182586)
Supplement: Supplementary file 1 [file plants-13-02586-s001.zip]

Archive with 1 entries (1 files):
- plants-3139341-supplementary.pdf
